# Supplementary material for: Bacteria Derived from Diamondback Moth, Plutella xylostella (L.) (Lepidoptera: Plutellidae), Gut Regurgitant Negatively Regulate Glucose Oxidase-Mediated Anti-Defense Against Host Plant
Source: Insects. 2024 Dec 17;15(12):1001. doi: 10.3390/insects15121001 (PMC11677076; doi:10.3390/insects15121001)
Supplement: Supplementary file 1 [file insects-15-01001-s001.zip]

Archive with 2 entries (2 files):
- Figures S1-3.pdf
- Tables S1-3.pdf
